# Supplementary material for: Attenuation of PM2.5-Induced Lung Injury by 4-Phenylbutyric Acid: Maintenance of [Ca2+]i Stability between Endoplasmic Reticulum and Mitochondria
Source: Biomolecules. 2024 Sep 8;14(9):1135. doi: 10.3390/biom14091135 (PMC11430257; doi:10.3390/biom14091135)
Supplement: Supplementary file 1 [file biomolecules-14-01135-s001.zip]

Archive with 4 entries (4 files):
- 3. Ethical approval.pdf
- biomolecules-3162187-original-images.pdf
- CVs.pdf
- Supplemental data about Table S1.pdf
